# Supplementary material for: pH‐Dependent Degradation of Macrobial Environmental DNA in Water
Source: Mol Ecol Resour. 2026 Jan 16;26(2):e70101. doi: 10.1111/1755-0998.70101 (PMC12809876; doi:10.1111/1755-0998.70101)
Supplement: Supplementary file 2 — Table S1: men70101‐sup‐0002‐Tables.xlsx. [file MEN-26-e70101-s001.xlsx]

## Sheet: Table S1
Table S1. Raw data used in the meta-analysis.
Study ID	Publication yar	Authors	Decay rate constant [k; per hours]	Sample size	Species	Taxa	Water type	Water source	Temperature [°C]	pH	Target gene	PCR amplicon length [bp]	Filter pore size [µm]	Note	DOI number	How was the decay rate obtained?
1	2014	Barnes et al.	0.229097	45	Cyprinus carpio	fish	freshwater	well water	25	9.2	D-loop	146	1.2	0 fish	10.1021/es404734p	Extracted from the figure
1	2014	Barnes et al.	0.0924543	45	Cyprinus carpio	fish	freshwater	well water	25	9.7	D-loop	146	1.2	1 fish
1	2014	Barnes et al.	0.0664103	45	Cyprinus carpio	fish	freshwater	well water	25	9.9	D-loop	146	1.2	3 fish
2	2015	Strickler et al.	0.00825175	18	Lithobates catesbeianus	amphibian	artificial	tapwater	35	4	CytB	84	0.45		10.1016/j.biocon.2014.11.038	Directly extracted
2	2015	Strickler et al.	0.00630134	18	Lithobates catesbeianus	amphibian	artificial	tapwater	35	4	CytB	84	0.45
2	2015	Strickler et al.	0.0141459	18	Lithobates catesbeianus	amphibian	artificial	tapwater	35	4	CytB	84	0.45
2	2015	Strickler et al.	0.00577623	18	Lithobates catesbeianus	amphibian	artificial	tapwater	20	4	CytB	84	0.45
2	2015	Strickler et al.	0.00707293	18	Lithobates catesbeianus	amphibian	artificial	tapwater	20	4	CytB	84	0.45
2	2015	Strickler et al.	0.00577623	18	Lithobates catesbeianus	amphibian	artificial	tapwater	20	4	CytB	84	0.45
2	2015	Strickler et al.	0.00210045	18	Lithobates catesbeianus	amphibian	artificial	tapwater	5	4	CytB	84	0.45
2	2015	Strickler et al.	0.00541521	18	Lithobates catesbeianus	amphibian	artificial	tapwater	5	4	CytB	84	0.45
2	2015	Strickler et al.	0.00541521	18	Lithobates catesbeianus	amphibian	artificial	tapwater	5	4	CytB	84	0.45
2	2015	Strickler et al.	0.00459038	18	Lithobates catesbeianus	amphibian	artificial	tapwater	35	7	CytB	84	0.45
2	2015	Strickler et al.	0.00541521	18	Lithobates catesbeianus	amphibian	artificial	tapwater	35	7	CytB	84	0.45
2	2015	Strickler et al.	0.00630134	18	Lithobates catesbeianus	amphibian	artificial	tapwater	35	7	CytB	84	0.45
2	2015	Strickler et al.	0.00577623	18	Lithobates catesbeianus	amphibian	artificial	tapwater	20	7	CytB	84	0.45
2	2015	Strickler et al.	0.00498667	18	Lithobates catesbeianus	amphibian	artificial	tapwater	20	7	CytB	84	0.45
2	2015	Strickler et al.	0.00498667	18	Lithobates catesbeianus	amphibian	artificial	tapwater	20	7	CytB	84	0.45
2	2015	Strickler et al.	0.0029002	18	Lithobates catesbeianus	amphibian	artificial	tapwater	5	7	CytB	84	0.45
2	2015	Strickler et al.	0.00498667	18	Lithobates catesbeianus	amphibian	artificial	tapwater	5	7	CytB	84	0.45
2	2015	Strickler et al.	0.00498667	18	Lithobates catesbeianus	amphibian	artificial	tapwater	5	7	CytB	84	0.45
2	2015	Strickler et al.	0.0038085	18	Lithobates catesbeianus	amphibian	artificial	tapwater	35	10	CytB	84	0.45
2	2015	Strickler et al.	0.00630134	18	Lithobates catesbeianus	amphibian	artificial	tapwater	35	10	CytB	84	0.45
2	2015	Strickler et al.	0.00577623	18	Lithobates catesbeianus	amphibian	artificial	tapwater	35	10	CytB	84	0.45
2	2015	Strickler et al.	0.00250234	18	Lithobates catesbeianus	amphibian	artificial	tapwater	20	10	CytB	84	0.45
2	2015	Strickler et al.	0.00498667	18	Lithobates catesbeianus	amphibian	artificial	tapwater	20	10	CytB	84	0.45
2	2015	Strickler et al.	0.00577623	18	Lithobates catesbeianus	amphibian	artificial	tapwater	20	10	CytB	84	0.45
2	2015	Strickler et al.	0.00210045	18	Lithobates catesbeianus	amphibian	artificial	tapwater	5	10	CytB	84	0.45
2	2015	Strickler et al.	0.00210045	18	Lithobates catesbeianus	amphibian	artificial	tapwater	5	10	CytB	84	0.45
2	2015	Strickler et al.	0.00210045	18	Lithobates catesbeianus	amphibian	artificial	tapwater	5	10	CytB	84	0.45
3	2016	Eichmiller et al.	0.0345833	56	Cyprinus carpio	fish	freshwater	lake	15	7.9	CytB	149	0.2	well water	10.1021/acs.est.5b05672	Directly extracted
3	2016	Eichmiller et al.	0.0275	56	Cyprinus carpio	fish	freshwater	lake	15	7.4	CytB	149	0.2	dystrophic water
3	2016	Eichmiller et al.	0.0704167	56	Cyprinus carpio	fish	freshwater	lake	15	9.3	CytB	149	0.2	eutrophic water
3	2016	Eichmiller et al.	0.0975	56	Cyprinus carpio	fish	freshwater	lake	15	7.8	CytB	149	0.2	oligotrophic water
4	2016	Sassoubre et al.	0.101	9	Engraulis mordax	fish	marine	seawater	22	8.35	D-loop	133	0.2		10.1021/acs.est.6b03114	Directly extracted
4	2016	Sassoubre et al.	0.068	22	Sardinops sagax	fish	marine	seawater	18.7	8.35	D-loop	107	0.2	single
4	2016	Sassoubre et al.	0.07	20	Scomber japonicas	fish	marine	seawater	18.7	8.35	COI	107	0.2	single
4	2016	Sassoubre et al.	0.057	20	Sardinops sagax	fish	marine	seawater	18.7	8.35	D-loop	107	0.2	mixed
4	2016	Sassoubre et al.	0.055	20	Scomber japonicas	fish	marine	seawater	18.7	8.35	COI	107	0.2	mixed
5	2017	Lance et al.	0.00707293	64	Hypophthalmichthys nobilis	fish	artificial	deionized	20	6.5	D-loop	190	0		10.3391/mbi.2017.8.3.08	Directly extracted
5	2017	Lance et al.	0.00962704	64	Hypophthalmichthys nobilis	fish	artificial	deionized	20	7	D-loop	190	0
5	2017	Lance et al.	0.00962704	64	Hypophthalmichthys nobilis	fish	artificial	deionized	20	7.5	D-loop	190	0
5	2017	Lance et al.	0.0113631	64	Hypophthalmichthys nobilis	fish	artificial	deionized	20	8	D-loop	190	0
6	2017	Tsuji et al.	0.091	20	Plecoglossus altivelis	fish	freshwater	river	30	7.54	CytB	131	0.7		10.1371/journal.pone.0176608	Directly extracted
6	2017	Tsuji et al.	0.079	20	Cyprinus carpio	fish	freshwater	river	30	7.54	CytB	78	0.7
6	2017	Tsuji et al.	0.058	20	Plecoglossus altivelis	fish	freshwater	river	20	7.54	CytB	131	0.7
6	2017	Tsuji et al.	0.045	20	Cyprinus carpio	fish	freshwater	river	20	7.54	CytB	78	0.7
6	2017	Tsuji et al.	0.024	20	Plecoglossus altivelis	fish	freshwater	river	10	7.54	CytB	131	0.7
6	2017	Tsuji et al.	0.027	20	Cyprinus carpio	fish	freshwater	river	10	7.54	CytB	78	0.7
7	2018	Collins et al.	0.019	20	Carcinus maenas	crustacean	marine	seawater	15	8.56	COI	153	0.22	offshore; summer	10.1038/s42003-018-0192-6	Directly extracted
7	2018	Collins et al.	0.015	20	Lipophrys pholis	fish	marine	seawater	15	8.56	COI	132	0.22	offshore; summer
7	2018	Collins et al.	0.022	20	Carcinus maenas	crustacean	marine	seawater	10	8.06	COI	153	0.22	offshore; winter
7	2018	Collins et al.	0.018	20	Lipophrys pholis	fish	marine	seawater	10	8.06	COI	132	0.22	offshore; winter
7	2018	Collins et al.	0.03	20	Carcinus maenas	crustacean	marine	seawater	15	8.55	COI	153	0.22	offshore two-thirds; summer
7	2018	Collins et al.	0.026	20	Lipophrys pholis	fish	marine	seawater	15	8.55	COI	132	0.22	offshore two-thirds; summer
7	2018	Collins et al.	0.033	20	Carcinus maenas	crustacean	marine	seawater	10	8.06	COI	153	0.22	offshore two-thirds; winter
7	2018	Collins et al.	0.029	20	Lipophrys pholis	fish	marine	seawater	10	8.06	COI	132	0.22	offshore two-thirds; winter
7	2018	Collins et al.	0.03	20	Carcinus maenas	crustacean	marine	seawater	15	8.5	COI	153	0.22	inshore two-thirds; summer
7	2018	Collins et al.	0.026	20	Lipophrys pholis	fish	marine	seawater	15	8.5	COI	132	0.22	inshore two-thirds; summer
7	2018	Collins et al.	0.033	20	Carcinus maenas	crustacean	marine	seawater	10	8.5	COI	153	0.22	inshore two-thirds; winter
7	2018	Collins et al.	0.029	20	Lipophrys pholis	fish	marine	seawater	10	8.5	COI	132	0.22	inshore two-thirds; winter
7	2018	Collins et al.	0.029	20	Carcinus maenas	crustacean	marine	seawater	15	8.53	COI	153	0.22	inshore; summer
7	2018	Collins et al.	0.025	20	Lipophrys pholis	fish	marine	seawater	15	8.53	COI	132	0.22	inshore; summer
7	2018	Collins et al.	0.032	20	Carcinus maenas	crustacean	marine	seawater	10	8.04	COI	153	0.22	inshore; winter
7	2018	Collins et al.	0.028	20	Lipophrys pholis	fish	marine	seawater	10	8.04	COI	132	0.22	inshore; winter
8	2018	Seymour et al.	0.429333	63	Daphnia magna	crustacean	freshwater	stream	15.29	6.73	COI	101	0.22	Carpenter	10.1038/s42003-017-0005-3	Manually calculated
8	2018	Seymour et al.	1.19816	63	Daphnia magna	crustacean	freshwater	stream	14.72	6.82	COI	101	0.22	Davies
8	2018	Seymour et al.	0.01512	63	Daphnia magna	crustacean	freshwater	stream	14.47	5.9	COI	101	0.22	Hanwell
8	2018	Seymour et al.	0.0231801	63	Daphnia magna	crustacean	freshwater	stream	16.16	5.35	COI	101	0.22	Sideaway
8	2018	Seymour et al.	0.431893	63	Ephemera danica	crustacean	freshwater	stream	15.29	6.73	COI	100	0.22	Carpenter
8	2018	Seymour et al.	1.24227	63	Ephemera danica	crustacean	freshwater	stream	14.72	6.82	COI	100	0.22	Davies
8	2018	Seymour et al.	0.0581471	63	Ephemera danica	crustacean	freshwater	stream	14.47	5.9	COI	100	0.22	Hanwell
8	2018	Seymour et al.	0.1181	63	Ephemera danica	crustacean	freshwater	stream	16.16	5.35	COI	100	0.22	Sideaway
8	2018	Seymour et al.	0.352567	63	Anguilla anguilla	fish	freshwater	stream	15.29	6.73	COI	132	0.22	Carpenter
8	2018	Seymour et al.	1.76895	63	Anguilla anguilla	fish	freshwater	stream	14.72	6.82	COI	132	0.22	Davies
8	2018	Seymour et al.	0.0402062	63	Anguilla anguilla	fish	freshwater	stream	14.47	5.9	COI	132	0.22	Hanwell
8	2018	Seymour et al.	0.05989	63	Anguilla anguilla	fish	freshwater	stream	16.16	5.35	COI	132	0.22	Sideaway
9	2021	Kirtane et al.	0.19	14	Centropristis striata	fish	marine	seawater	19.86	7.88	COI	116	0.4	System 1	10.1002/edn3.236	Directly extracted
9	2021	Kirtane et al.	0.17	14	Centropristis striata	fish	marine	seawater	19.06	7.93	COI	116	0.4	System 2
9	2021	Kirtane et al.	0.25	8	Pseudopleuronectes americanus	fish	marine	seawater	19.86	7.88	COI	135	0.4	System 1
9	2021	Kirtane et al.	0.57	6	Pseudopleuronectes americanus	fish	marine	seawater	19.06	7.93	COI	135	0.4	System 2
9	2021	Kirtane et al.	0.25	8	Pseudopleuronectes americanus	fish	marine	seawater	19.86	7.88	COI	292	0.4	System 1
9	2021	Kirtane et al.	0.22	6	Pseudopleuronectes americanus	fish	marine	seawater	19.06	7.93	COI	292	0.4	System 2
9	2021	Kirtane et al.	0.07	12	Paralichthys dentatus	fish	marine	seawater	16.21	8.04	COI	103	0.4	System 1
9	2021	Kirtane et al.	0.24	12	Paralichthys dentatus	fish	marine	seawater	15.87	7.88	COI	103	0.4	System 2
10	2021	Saito & Doi	0.171	12	Oncorhynchus kisutch	fish	freshwater	pond	27.7	6.2	COI	120	0.22	Sterivex; cell	10.1002/edn3.192	Directly extracted
10	2021	Saito & Doi	0.082	12	Oncorhynchus kisutch	fish	freshwater	pond	27.7	6.2	COI	120	0	filtrate; cell
10	2021	Saito & Doi	0.109	12	Cyprinus carpio	fish	freshwater	pond	27.7	6.2	CytB	78	0.22	Sterivex
10	2021	Saito & Doi	0.022	12	Cyprinus carpio	fish	freshwater	pond	27.7	6.2	CytB	78	0	filtrate
10	2021	Saito & Doi	0.181	12	Oncorhynchus kisutch	fish	marine	seawater	25.8	6.7	COI	120	0.22	Sterivex; cell
10	2021	Saito & Doi	0.151	12	Oncorhynchus kisutch	fish	marine	seawater	25.8	6.7	COI	120	0	filtrate; cell
10	2021	Saito & Doi	0.112	12	Trachurus japonicus	fish	marine	seawater	25.8	6.7	CytB	127	0.22	Sterivex
11	2022	Caza-Allard et al.	0.510154	16	Tinca tinca	fish	freshwater	river	8	6.455	CytB	244	0.7	Brown / 8 °C	10.1002/edn3.266	Manually calculated
11	2022	Caza-Allard et al.	0.380947	16	Tinca tinca	fish	freshwater	lake	8	7.05	CytB	244	0.7	Green / 8 °C
11	2022	Caza-Allard et al.	1.4866	16	Tinca tinca	fish	freshwater	river	16	6.57	CytB	244	0.7	Brown / 16 °C
11	2022	Caza-Allard et al.	1.05828	16	Tinca tinca	fish	freshwater	lake	16	7.05	CytB	244	0.7	Green / 16 °C
11	2022	Caza-Allard et al.	1.1426	16	Tinca tinca	fish	freshwater	river	24	6.67	CytB	244	0.7	Brown / 24 °C
11	2022	Caza-Allard et al.	0.718294	16	Tinca tinca	fish	freshwater	lake	24	7.16	CytB	244	0.7	Green / 24 °C
11	2022	Caza-Allard et al.	0.29239	16	Perca flavescens	fish	freshwater	river	8	6.455	COI	157	0.7	Brown / 8 °C
11	2022	Caza-Allard et al.	0.269355	16	Perca flavescens	fish	freshwater	lake	8	7.05	COI	157	0.7	Green / 8 °C
11	2022	Caza-Allard et al.	1.26097	16	Perca flavescens	fish	freshwater	river	16	6.57	COI	157	0.7	Brown / 16 °C
11	2022	Caza-Allard et al.	1.48129	16	Perca flavescens	fish	freshwater	lake	16	7.05	COI	157	0.7	Green / 16 °C
11	2022	Caza-Allard et al.	0.327772	16	Perca flavescens	fish	freshwater	river	24	6.67	COI	157	0.7	Brown / 24 °C
11	2022	Caza-Allard et al.	0.733132	16	Perca flavescens	fish	freshwater	lake	24	7.16	COI	157	0.7	Green / 24 °C
11	2022	Caza-Allard et al.	0.419988	16	Ameiurus nebulosus	fish	freshwater	river	8	6.455	CytB	133	0.7	Brown / 8 °C
11	2022	Caza-Allard et al.	0.297551	16	Ameiurus nebulosus	fish	freshwater	lake	8	7.05	CytB	133	0.7	Green / 8 °C
11	2022	Caza-Allard et al.	1.35751	16	Ameiurus nebulosus	fish	freshwater	river	16	6.57	CytB	133	0.7	Brown / 16 °C
11	2022	Caza-Allard et al.	1.37463	16	Ameiurus nebulosus	fish	freshwater	lake	16	7.05	CytB	133	0.7	Green / 16 °C
11	2022	Caza-Allard et al.	1.28193	16	Ameiurus nebulosus	fish	freshwater	river	24	6.67	CytB	133	0.7	Brown / 24 °C
11	2022	Caza-Allard et al.	0.171914	16	Ameiurus nebulosus	fish	freshwater	lake	24	7.16	CytB	133	0.7	Green / 24 °C
12	2022	Jo et al.	-0.0017625	15	Danio rerio	fish	artificial	tapwater	10	4	CytB	132	0.45		10.1007/s00114-022-01808-7	Directly extracted
12	2022	Jo et al.	-0.000433619	15	Danio rerio	fish	artificial	tapwater	20	4	CytB	132	0.45
12	2022	Jo et al.	-0.00277167	15	Danio rerio	fish	artificial	tapwater	30	4	CytB	132	0.45
12	2022	Jo et al.	0.00356152	15	Danio rerio	fish	artificial	tapwater	10	7	CytB	132	0.45
12	2022	Jo et al.	0.0182658	15	Danio rerio	fish	artificial	tapwater	20	7	CytB	132	0.45
12	2022	Jo et al.	0.0341656	15	Danio rerio	fish	artificial	tapwater	30	7	CytB	132	0.45
12	2022	Jo et al.	0.00405129	15	Danio rerio	fish	artificial	tapwater	10	10	CytB	132	0.45
12	2022	Jo et al.	0.0245722	15	Danio rerio	fish	artificial	tapwater	20	10	CytB	132	0.45
12	2022	Jo et al.	0.0299259	15	Danio rerio	fish	artificial	tapwater	30	10	CytB	132	0.45
12	2022	Jo et al.	-0.00451996	15	Danio rerio	fish	artificial	tapwater	10	4	ITS	128	0.45
12	2022	Jo et al.	-0.00150337	15	Danio rerio	fish	artificial	tapwater	20	4	ITS	128	0.45
12	2022	Jo et al.	0.000268655	15	Danio rerio	fish	artificial	tapwater	30	4	ITS	128	0.45
12	2022	Jo et al.	0.00928418	15	Danio rerio	fish	artificial	tapwater	10	7	ITS	128	0.45
12	2022	Jo et al.	0.0253721	15	Danio rerio	fish	artificial	tapwater	20	7	ITS	128	0.45
12	2022	Jo et al.	0.042008	15	Danio rerio	fish	artificial	tapwater	30	7	ITS	128	0.45
12	2022	Jo et al.	0.00605551	15	Danio rerio	fish	artificial	tapwater	10	10	ITS	128	0.45
12	2022	Jo et al.	0.0269902	15	Danio rerio	fish	artificial	tapwater	20	10	ITS	128	0.45
12	2022	Jo et al.	0.0262108	15	Danio rerio	fish	artificial	tapwater	30	10	ITS	128	0.45
13	2022	Kagzi et al.	0.0025	12	Daphnia pulex	crustacean	freshwater	artificial lake water (FLAMES)	24	4	COI	162	0.2		10.1111/1755-0998.13655	Directly extracted
13	2022	Kagzi et al.	0.0348	12	Daphnia pulex	crustacean	freshwater	artificial lake water (FLAMES)	24	7	COI	162	0.2
13	2022	Kagzi et al.	0.0203	12	Daphnia pulex	crustacean	freshwater	artificial lake water (FLAMES)	24	10	COI	162	0.2
14	2022	McCartin et al.	0.06	48	Lophelia pertusa	coral	marine	artificial seawater	19.9	8.16	COI	154	0.22		10.1021/acs.est.2c01672	Directly extracted
14	2022	McCartin et al.	0.085	54	Lophelia pertusa	coral	marine	artificial seawater	19.9	8.13	COI	154	0.22
14	2022	McCartin et al.	0.108	56	Lophelia pertusa	coral	marine	artificial seawater	19.9	8.14	COI	154	0.22
14	2022	McCartin et al.	0.054	52	Lophelia pertusa	coral	marine	artificial seawater	9.78	7.88	COI	154	0.22
14	2022	McCartin et al.	0.085	54	Lophelia pertusa	coral	marine	artificial seawater	9.82	8.23	COI	154	0.22
14	2022	McCartin et al.	0.0355	52	Lophelia pertusa	coral	marine	artificial seawater	4.55	8.24	COI	154	0.22
14	2022	McCartin et al.	0.046	48	Lophelia pertusa	coral	marine	artificial seawater	4.63	8.14	COI	154	0.22
14	2022	McCartin et al.	0.0635	52	Lophelia pertusa	coral	marine	artificial seawater	4.61	8.17	COI	154	0.22
14	2022	McCartin et al.	0.0775	52	Lophelia pertusa	coral	marine	artificial seawater	4.27	7.86	COI	154	0.22
14	2022	McCartin et al.	0.14	54	Lophelia pertusa	coral	marine	artificial seawater	4.24	7.92	COI	154	0.22
14	2022	McCartin et al.	0.0485	54	Lophelia pertusa	coral	marine	artificial seawater	4.24	7.53	COI	154	0.22
15	2023	Beattie et al.	0.06248	7	Hypophthalmichthys molitrix	fish	freshwater	pond	22	7.29126	ND6	168	0	NEM community + eDNA	10.1002/edn3.469	Directly extracted
15	2023	Beattie et al.	0.04603	7	Hypophthalmichthys molitrix	fish	freshwater	pond	22	7.19547	ND6	168	0	NEM community + eDNA + ammonia
16	2023	Brandão-Dias et al.	0.116	4	Cyprinus carpio	fish	freshwater	pond	19.675	8.7	CytB	78	0.2	Clay1	10.1021/acs.est.3c02638	Directly extracted
16	2023	Brandão-Dias et al.	0.0179	4	Cyprinus carpio	fish	freshwater	pond	19.775	8.9	CytB	78	0.2	FPOM2
16	2023	Brandão-Dias et al.	0.186	4	Cyprinus carpio	fish	freshwater	pond	19.9	8.7	CytB	78	0.2	No Part3
16	2023	Brandão-Dias et al.	0.146	4	Cyprinus carpio	fish	freshwater	pond	20.425	8.9	CytB	78	0.2	Algae4
16	2023	Brandão-Dias et al.	0.146	4	Cyprinus carpio	fish	freshwater	pond	20.65	8.9	CytB	78	0.2	Peagravel5
16	2023	Brandão-Dias et al.	0.04	4	Cyprinus carpio	fish	freshwater	pond	20.875	8.8	CytB	78	0.2	TiO26
16	2023	Brandão-Dias et al.	0.14	4	Cyprinus carpio	fish	freshwater	pond	19.825	8.8	CytB	78	0.2	Clay7
16	2023	Brandão-Dias et al.	0.171	4	Cyprinus carpio	fish	freshwater	pond	19.65	8.8	CytB	78	0.2	Algae8
16	2023	Brandão-Dias et al.	0.021	4	Cyprinus carpio	fish	freshwater	pond	20.15	8.8	CytB	78	0.2	TiO29
16	2023	Brandão-Dias et al.	0.095	4	Cyprinus carpio	fish	freshwater	pond	20.425	8.8	CytB	78	0.2	Peagravel10
16	2023	Brandão-Dias et al.	0.299	4	Cyprinus carpio	fish	freshwater	pond	20.2	8.9	CytB	78	0.2	FPOM11
16	2023	Brandão-Dias et al.	0.151	4	Cyprinus carpio	fish	freshwater	pond	19.9	8.9	CytB	78	0.2	No Part12
16	2023	Brandão-Dias et al.	0.151	4	Cyprinus carpio	fish	freshwater	pond	20.75	8.8	CytB	78	0.2	Peagravel13
16	2023	Brandão-Dias et al.	0.123	4	Cyprinus carpio	fish	freshwater	pond	20.45	8.8	CytB	78	0.2	No Part14
16	2023	Brandão-Dias et al.	0.014	4	Cyprinus carpio	fish	freshwater	pond	20.675	8.8	CytB	78	0.2	TiO215
16	2023	Brandão-Dias et al.	0.164	4	Cyprinus carpio	fish	freshwater	pond	21.15	8.8	CytB	78	0.2	Algae16
16	2023	Brandão-Dias et al.	0.168	4	Cyprinus carpio	fish	freshwater	pond	21.275	8.9	CytB	78	0.2	FPOM17
16	2023	Brandão-Dias et al.	0.014	4	Cyprinus carpio	fish	freshwater	pond	20.9	8.8	CytB	78	0.2	Clay18
16	2023	Brandão-Dias et al.	0.288	4	Cyprinus carpio	fish	freshwater	pond	21.85	8.8	CytB	78	0.2	Algae19
16	2023	Brandão-Dias et al.	0.284	4	Cyprinus carpio	fish	freshwater	pond	22.125	8.9	CytB	78	0.2	FPOM20
16	2023	Brandão-Dias et al.	0.141	4	Cyprinus carpio	fish	freshwater	pond	22	8.8	CytB	78	0.2	Peagravel21
16	2023	Brandão-Dias et al.	0.239	4	Cyprinus carpio	fish	freshwater	pond	22.125	8.8	CytB	78	0.2	Clay22
16	2023	Brandão-Dias et al.	0.018	4	Cyprinus carpio	fish	freshwater	pond	22.025	8.7	CytB	78	0.2	TiO223
16	2023	Brandão-Dias et al.	0.114	4	Cyprinus carpio	fish	freshwater	pond	21.85	8.8	CytB	78	0.2	No Part24
16	2023	Brandão-Dias et al.	0.2	4	Oncorhynchus mykiss	fish	artificial	hatchery water	19.675	8.7	CytB	86	0.2	Clay1
16	2023	Brandão-Dias et al.	0.308	4	Oncorhynchus mykiss	fish	artificial	hatchery water	19.775	8.9	CytB	86	0.2	FPOM2
16	2023	Brandão-Dias et al.	0.103	4	Oncorhynchus mykiss	fish	artificial	hatchery water	19.9	8.7	CytB	86	0.2	No Part3
16	2023	Brandão-Dias et al.	0.125	4	Oncorhynchus mykiss	fish	artificial	hatchery water	20.425	8.9	CytB	86	0.2	Algae4
16	2023	Brandão-Dias et al.	0.117	4	Oncorhynchus mykiss	fish	artificial	hatchery water	20.65	8.9	CytB	86	0.2	Peagravel5
16	2023	Brandão-Dias et al.	0.394	4	Oncorhynchus mykiss	fish	artificial	hatchery water	20.875	8.8	CytB	86	0.2	TiO26
16	2023	Brandão-Dias et al.	0.123	4	Oncorhynchus mykiss	fish	artificial	hatchery water	19.825	8.8	CytB	86	0.2	Clay7
16	2023	Brandão-Dias et al.	0.096	4	Oncorhynchus mykiss	fish	artificial	hatchery water	19.65	8.8	CytB	86	0.2	Algae8
16	2023	Brandão-Dias et al.	0.024	4	Oncorhynchus mykiss	fish	artificial	hatchery water	20.15	8.8	CytB	86	0.2	TiO29
16	2023	Brandão-Dias et al.	0.096	4	Oncorhynchus mykiss	fish	artificial	hatchery water	20.425	8.8	CytB	86	0.2	Peagravel10
16	2023	Brandão-Dias et al.	0.241	4	Oncorhynchus mykiss	fish	artificial	hatchery water	20.2	8.9	CytB	86	0.2	FPOM11
16	2023	Brandão-Dias et al.	0.089	4	Oncorhynchus mykiss	fish	artificial	hatchery water	19.9	8.9	CytB	86	0.2	No Part12
16	2023	Brandão-Dias et al.	0.116	4	Oncorhynchus mykiss	fish	artificial	hatchery water	20.75	8.8	CytB	86	0.2	Peagravel13
16	2023	Brandão-Dias et al.	0.091	4	Oncorhynchus mykiss	fish	artificial	hatchery water	20.45	8.8	CytB	86	0.2	No Part14
16	2023	Brandão-Dias et al.	0.015	4	Oncorhynchus mykiss	fish	artificial	hatchery water	20.675	8.8	CytB	86	0.2	TiO215
16	2023	Brandão-Dias et al.	0.123	4	Oncorhynchus mykiss	fish	artificial	hatchery water	21.15	8.8	CytB	86	0.2	Algae16
16	2023	Brandão-Dias et al.	0.183	4	Oncorhynchus mykiss	fish	artificial	hatchery water	21.275	8.9	CytB	86	0.2	FPOM17
16	2023	Brandão-Dias et al.	0.048	4	Oncorhynchus mykiss	fish	artificial	hatchery water	20.9	8.8	CytB	86	0.2	Clay18
16	2023	Brandão-Dias et al.	0.103	4	Oncorhynchus mykiss	fish	artificial	hatchery water	21.85	8.8	CytB	86	0.2	Algae19
16	2023	Brandão-Dias et al.	0.268	4	Oncorhynchus mykiss	fish	artificial	hatchery water	22.125	8.9	CytB	86	0.2	FPOM20
16	2023	Brandão-Dias et al.	0.097	4	Oncorhynchus mykiss	fish	artificial	hatchery water	22	8.8	CytB	86	0.2	Peagravel21
16	2023	Brandão-Dias et al.	0.09	4	Oncorhynchus mykiss	fish	artificial	hatchery water	22.125	8.8	CytB	86	0.2	Clay22
16	2023	Brandão-Dias et al.	0.024	4	Oncorhynchus mykiss	fish	artificial	hatchery water	22.025	8.7	CytB	86	0.2	TiO223
16	2023	Brandão-Dias et al.	0.109	4	Oncorhynchus mykiss	fish	artificial	hatchery water	21.85	8.8	CytB	86	0.2	No Part24
17	2023	Jo et al.	-0.006	15	Danio rerio	fish	artificial	tapwater	10	4	CytB	132	0.45		10.1002/edn3.334	Directly extracted
17	2023	Jo et al.	-0.005	15	Danio rerio	fish	artificial	tapwater	20	4	CytB	132	0.45
17	2023	Jo et al.	-0.007	15	Danio rerio	fish	artificial	tapwater	30	4	CytB	132	0.45
17	2023	Jo et al.	0.001	15	Danio rerio	fish	artificial	tapwater	10	7	CytB	132	0.45
17	2023	Jo et al.	0.012	15	Danio rerio	fish	artificial	tapwater	20	7	CytB	132	0.45
17	2023	Jo et al.	0.038	15	Danio rerio	fish	artificial	tapwater	30	7	CytB	132	0.45
17	2023	Jo et al.	0.001	15	Danio rerio	fish	artificial	tapwater	10	10	CytB	132	0.45
17	2023	Jo et al.	0.019	15	Danio rerio	fish	artificial	tapwater	20	10	CytB	132	0.45
17	2023	Jo et al.	0.032	15	Danio rerio	fish	artificial	tapwater	30	10	CytB	132	0.45
18	2023	Zhao et al.	0.0422604	8	Danio rerio	fish	freshwater	multiple	18	7.93	COI	73	5	City	10.3389/fenvs.2023.1025105	Directly extracted
18	2023	Zhao et al.	0.0580934	8	Danio rerio	fish	freshwater	multiple	18	7.75	COI	73	5	City
18	2023	Zhao et al.	0.019552	8	Danio rerio	fish	freshwater	multiple	18	7.71	COI	73	5	City
18	2023	Zhao et al.	0.020301	8	Danio rerio	fish	freshwater	multiple	18	7.76	COI	73	5	City
18	2023	Zhao et al.	0.152012	8	Danio rerio	fish	freshwater	multiple	18	8.02	COI	73	5	Farm
18	2023	Zhao et al.	0.102091	8	Danio rerio	fish	freshwater	multiple	18	8.23	COI	73	5	Farm
18	2023	Zhao et al.	0.102903	8	Danio rerio	fish	freshwater	multiple	18	8.34	COI	73	5	Farm
18	2023	Zhao et al.	0.0394522	8	Danio rerio	fish	freshwater	multiple	18	7.62	COI	73	5	Farm
18	2023	Zhao et al.	0.120506	8	Danio rerio	fish	freshwater	multiple	18	7.89	COI	73	5	Forest
18	2023	Zhao et al.	0.108151	8	Danio rerio	fish	freshwater	multiple	18	8.2	COI	73	5	Forest
18	2023	Zhao et al.	0.023727	8	Danio rerio	fish	freshwater	multiple	18	7.78	COI	73	5	Forest
18	2023	Zhao et al.	0.0829135	8	Danio rerio	fish	freshwater	multiple	18	7.97	COI	73	5	Forest
18	2023	Zhao et al.	0.0320241	8	Danio rerio	fish	freshwater	multiple	18	7.72	COI	73	5	Lake
18	2023	Zhao et al.	0.042564	8	Danio rerio	fish	freshwater	multiple	18	7.73	COI	73	5	Lake
18	2023	Zhao et al.	0.135019	8	Danio rerio	fish	freshwater	multiple	18	7.98	COI	73	5	Lake
18	2023	Zhao et al.	0.0582832	8	Danio rerio	fish	freshwater	multiple	18	8.17	COI	73	5	Lake
18	2023	Zhao et al.	0.0804193	8	Danio rerio	fish	freshwater	multiple	18	7.93	COI	73	1.2	City
18	2023	Zhao et al.	0.0741007	8	Danio rerio	fish	freshwater	multiple	18	7.75	COI	73	1.2	City
18	2023	Zhao et al.	0.049084	8	Danio rerio	fish	freshwater	multiple	18	7.71	COI	73	1.2	City
18	2023	Zhao et al.	0.0462048	8	Danio rerio	fish	freshwater	multiple	18	7.76	COI	73	1.2	City
18	2023	Zhao et al.	0.244453	8	Danio rerio	fish	freshwater	multiple	18	8.02	COI	73	1.2	Farm
18	2023	Zhao et al.	0.0484174	8	Danio rerio	fish	freshwater	multiple	18	8.23	COI	73	1.2	Farm
18	2023	Zhao et al.	0.0815493	8	Danio rerio	fish	freshwater	multiple	18	8.34	COI	73	1.2	Farm
18	2023	Zhao et al.	0.115479	8	Danio rerio	fish	freshwater	multiple	18	7.62	COI	73	1.2	Farm
18	2023	Zhao et al.	0.11756	8	Danio rerio	fish	freshwater	multiple	18	7.89	COI	73	1.2	Forest
18	2023	Zhao et al.	0.185484	8	Danio rerio	fish	freshwater	multiple	18	8.2	COI	73	1.2	Forest
18	2023	Zhao et al.	0.0341089	8	Danio rerio	fish	freshwater	multiple	18	7.78	COI	73	1.2	Forest
18	2023	Zhao et al.	0.053025	8	Danio rerio	fish	freshwater	multiple	18	7.97	COI	73	1.2	Forest
18	2023	Zhao et al.	0.0359245	8	Danio rerio	fish	freshwater	multiple	18	7.72	COI	73	1.2	Lake
18	2023	Zhao et al.	0.0434149	8	Danio rerio	fish	freshwater	multiple	18	7.73	COI	73	1.2	Lake
18	2023	Zhao et al.	0.0823517	8	Danio rerio	fish	freshwater	multiple	18	7.98	COI	73	1.2	Lake
18	2023	Zhao et al.	0.048066	8	Danio rerio	fish	freshwater	multiple	18	8.17	COI	73	1.2	Lake
19	2024	Mcknight et al.	0.19	6	Perca flavescens	fish	freshwater	lake	20	7.21	COI	157	0	Anstruther	10.1002/edn3.530	Directly extracted
19	2024	Mcknight et al.	0.22	6	Perca flavescens	fish	freshwater	lake	20	7.96	COI	157	0	Big Cedar
19	2024	Mcknight et al.	0.19	5	Perca flavescens	fish	freshwater	lake	20	7.21	COI	157	0	Catchecoma
19	2024	Mcknight et al.	0.2	7	Perca flavescens	fish	freshwater	lake	20	8	COI	157	0	Chemong
19	2024	Mcknight et al.	0.11	6	Perca flavescens	fish	freshwater	lake	20	7.26	COI	157	0	Gold
19	2024	Mcknight et al.	0.06	6	Perca flavescens	fish	freshwater	lake	20	7.35	COI	157	0	Long
19	2024	Mcknight et al.	0.22	6	Perca flavescens	fish	freshwater	lake	20	8.04	COI	157	0	Lower Stoney
19	2024	Mcknight et al.	0.27	5	Perca flavescens	fish	freshwater	lake	20	7.56	COI	157	0	Raccoon
19	2024	Mcknight et al.	0.09	6	Perca flavescens	fish	freshwater	lake	20	8.13	COI	157	0	Upper Stoney
19	2024	Mcknight et al.	0.09	8	Perca flavescens	fish	freshwater	lake	20	7.44	COI	157	0	Wolf
20	2024	Sedlmayr & Schenekar	0.067036	7	Gadus morhua	fish	freshwater	waterhole	19.6855	8.6	CytB	80	3	rainy; free; dam3	10.1002/edn3.70025	Directly extracted
20	2024	Sedlmayr & Schenekar	0.53198	7	Gadus morhua	fish	freshwater	waterhole	20.5862	9.6852	CytB	80	3	rainy; free; kolobe
20	2024	Sedlmayr & Schenekar	0.15916	7	Gadus morhua	fish	freshwater	waterhole	21.2629	8.536	CytB	80	3	rainy; free; mofela
20	2024	Sedlmayr & Schenekar	0.01657	7	Ovis aries	mammal	freshwater	waterhole	19.6855	8.6	CytB	112	3	rainy; tissue; dam3
20	2024	Sedlmayr & Schenekar	0.04445	7	Ovis aries	mammal	freshwater	waterhole	20.5862	9.6852	CytB	112	3	rainy; tissue; kolobe
20	2024	Sedlmayr & Schenekar	0.3644	7	Ovis aries	mammal	freshwater	waterhole	21.2629	8.536	CytB	112	3	rainy; tissue; mofela
20	2024	Sedlmayr & Schenekar	0.569156	7	Gadus morhua	fish	freshwater	waterhole	24.1284	8.32	CytB	80	8	dry; free; kolobe
20	2024	Sedlmayr & Schenekar	0.392108	7	Gadus morhua	fish	freshwater	waterhole	23.8165	8.104	CytB	80	8	dry; free; mofela
20	2024	Sedlmayr & Schenekar	0.05359	7	Gadus morhua	fish	freshwater	waterhole	23.3356	8.576	CytB	80	8	dry; free; monong
20	2024	Sedlmayr & Schenekar	0.01143	7	Ovis aries	mammal	freshwater	waterhole	24.1284	8.32	CytB	112	8	dry; tissue; kolobe
20	2024	Sedlmayr & Schenekar	0.007094	7	Ovis aries	mammal	freshwater	waterhole	23.8165	8.104	CytB	112	8	dry; tissue; mofela
20	2024	Sedlmayr & Schenekar	0.006786	7	Ovis aries	mammal	freshwater	waterhole	23.3356	8.576	CytB	112	8	dry; tissue; monong
21	2025	Che-Pelicier et al.	0.076	27	Anguilla dieffenbachii	fish	artificial	tapwater	15	7.92206	CytB	138	0.22	Single / 15 °C	10.1002/edn3.70128	Directly extracted
21	2025	Che-Pelicier et al.	0.087	27	Anguilla dieffenbachii	fish	artificial	tapwater	15	7.98093	CytB	138	0.22	Dual / 15 °C
21	2025	Che-Pelicier et al.	0.013	27	Anguilla dieffenbachii	fish	artificial	tapwater	4	7.98093	CytB	138	0.22	Dual / 4 °C
21	2025	Che-Pelicier et al.	0.123	27	Anguilla dieffenbachii	fish	artificial	tapwater	30	7.98093	CytB	138	0.22	Dual / 30 °C
21	2025	Che-Pelicier et al.	0.02	27	Anguilla australis	fish	artificial	tapwater	15	7.95854	16S	126	0.22	Single / 15 °C
21	2025	Che-Pelicier et al.	0.09	27	Anguilla australis	fish	artificial	tapwater	15	7.98093	17S	126	0.22	Dual / 15 °C
21	2025	Che-Pelicier et al.	0.012	27	Anguilla australis	fish	artificial	tapwater	4	7.98093	18S	126	0.22	Dual / 4 °C
21	2025	Che-Pelicier et al.	0.092	27	Anguilla australis	fish	artificial	tapwater	30	7.98093	19S	126	0.22	Dual / 30 °C
22	2025	Yang et al.	0.534824	9	Limnoperna fortunei	bivalve	artificial	tapwater	17.3	5	COI	197	0.45		10.1016/j.jenvman.2025.126054	Extracted from the figure
22	2025	Yang et al.	0.592034	9	Limnoperna fortunei	bivalve	artificial	tapwater	17.3	5	COI	197	0.45
22	2025	Yang et al.	0.672886	9	Limnoperna fortunei	bivalve	artificial	tapwater	17.3	5	COI	197	0.45
22	2025	Yang et al.	0.427967	9	Limnoperna fortunei	bivalve	artificial	tapwater	17.3	6	COI	197	0.45
22	2025	Yang et al.	0.469576	9	Limnoperna fortunei	bivalve	artificial	tapwater	17.3	6	COI	197	0.45
22	2025	Yang et al.	0.547116	9	Limnoperna fortunei	bivalve	artificial	tapwater	17.3	6	COI	197	0.45
22	2025	Yang et al.	0.319456	9	Limnoperna fortunei	bivalve	artificial	tapwater	17.3	7	COI	197	0.45
22	2025	Yang et al.	0.332223	9	Limnoperna fortunei	bivalve	artificial	tapwater	17.3	7	COI	197	0.45
22	2025	Yang et al.	0.393924	9	Limnoperna fortunei	bivalve	artificial	tapwater	17.3	7	COI	197	0.45
22	2025	Yang et al.	0.185414	9	Limnoperna fortunei	bivalve	artificial	tapwater	17.3	8	COI	197	0.45
22	2025	Yang et al.	0.248772	9	Limnoperna fortunei	bivalve	artificial	tapwater	17.3	8	COI	197	0.45
22	2025	Yang et al.	0.345463	9	Limnoperna fortunei	bivalve	artificial	tapwater	17.3	8	COI	197	0.45
23	2025	Zhang et al.	0.049	8	Homatula variegata	fish	freshwater	river	21.5	7.3	D-loop	114	0.22	Control	10.1080/15715124.2025.2501650	Directly extracted
23	2025	Zhang et al.	0.055	8	Homatula variegata	fish	freshwater	river	21.5	7.3	D-loop	114	0.22	Non-sterile / 10 mg/L
23	2025	Zhang et al.	0.055	8	Homatula variegata	fish	freshwater	river	21.5	7.3	D-loop	114	0.22	Non-sterile / 100 mg/L
23	2025	Zhang et al.	0.071	8	Homatula variegata	fish	freshwater	river	21.5	7.3	D-loop	114	0.22	Non-sterile / 1000 mg/L
23	2025	Zhang et al.	0.077	8	Homatula variegata	fish	freshwater	river	21.5	7.3	D-loop	114	0.22	Non-sterile / 5000 mg/L
23	2025	Zhang et al.	0.054	8	Homatula variegata	fish	freshwater	river	21.5	7.3	D-loop	114	0.22	Sterilized / 10 mg/L
23	2025	Zhang et al.	0.053	8	Homatula variegata	fish	freshwater	river	21.5	7.3	D-loop	114	0.22	Sterilized / 100 mg/L
23	2025	Zhang et al.	0.055	8	Homatula variegata	fish	freshwater	river	21.5	7.3	D-loop	114	0.22	Sterilized / 1000 mg/L
23	2025	Zhang et al.	0.064	8	Homatula variegata	fish	freshwater	river	21.5	7.3	D-loop	114	0.22	Sterilized / 5000 mg/L

## Sheet: Table S2
Table S2. Summary of the random-effect meta-analyses based on the subset data (sensitivity analysis).
		Model 1: Linear pH effect				Model 2: Non-linear pH effect
	Variable	Estimate	SE	z value		Estimate	SE	z value
Moderators:	Intercept	-4.0575	0.6413	-6.3271	***	-5.4013	0.6838	-7.8993	***
	pH	0.4067	0.0636	6.398	***	0.8823	0.1178	7.493	***
	pH2					-0.0394	0.0082	-4.7978	***
	Temperature	0.0187	0.0103	1.8124		0.0218	0.0103	2.1153	*
	Water source	-5.8835	0.6639	-8.8621	***	-5.4594	0.6447	-8.4674	***
	(Freshwater)
	Water source	0.0961	1.2534	0.0767		0.0734	1.2361	0.0594
	(Marine)
	Amplicon length	0.0299	0.0042	7.147	***	0.0228	0.0044	5.1546	***
	pH: Temperature	-0.0008	0.0013	-0.5609		-0.0011	0.0013	-0.8382
	pH: Water source	0.9483	0.0489	19.375	***	0.8822	0.0507	17.3893	***
	(Freshwater)
	pH: Water source	0.0646	0.152	0.4253		0.065	0.1511	0.4298
	(Marine)
	pH: Amplicon length	-0.004	0.0006	-6.8013	***	-0.003	0.0006	-4.7663	***
Heterogeneity test:	Residual: QE	2463.81	***			2347.19	***
	Moderators: QM	492.064	***			514.551	***
	H2	16.9918				16.1875
Variance Components:	Sigma	1.0161				0.96
Fit indices:	Log-like	-448.701				-437.576
	Deviance	897.401				875.151
	AIC	919.401				899.151
Note. Asterisks indicate statistical significance (*** P < 0.001; * P < 0.05).
